# Supplementary material for: Analysis of a gene co-expression network establishes robust association between Col5a2 and ischemic heart disease
Source: BMC Med Genomics. 2013 Apr 10;6:13. doi: 10.1186/1755-8794-6-13 (PMC3637268; doi:10.1186/1755-8794-6-13)
Supplement: Additional file 3 — Minimum information of qPCR experiments based on MIQE guidelines. [file 1755-8794-6-13-S3.xls]

## Sheet: Sheet1
ITEM TO CHECK	IMPORTANCE (essential information (E) , Desirable information (D) )	CHECKLIST
EXPERIMENTAL DESIGN
Definition of experimental and control groups	E	control group: Sham-operated C57/Bl6 N mice, aged 12-14 weeks, myocardial infarction groups: LAD-ligated C57/Bl6 N mice, aged 12-14 weeks, permanent coronary occlusion/sham-operation for 4 weeks
Number within each group	E	control group: n=6, small infarction: n=6, mid-sized infarction: n=5, big infarction: n=4
Assay carried out by core lab or investigator's lab?	D	animal holding, surgical intervention, treatment, characterization, fibrosis measurement was carried out in the laboratory of cardiovascular research, Internal medicine III, University Hospital Homburg, Saar, Germany, RNA extractions and qPCRs analyses were performend in the core institution
Acknowledgement of authors' contributions	D
SAMPLE
Description	E	Experimental samples: left ventricle from sham-operated and LAD-ligated mice
Volume/mass of sample processed	D	Macrodissection
Microdissection or macrodissection	E	80 mg
Processing procedure	E	Mice were sacrified by intraperitoneal injection of a 2:1 mixture of Ketavet (100 mg/kg) - Xylazinhydrochlorid (2%)
If frozen - how and how quickly?	E	Left ventricular tissue was frozen in liquid N2 after explantation, washing, weighing and splitting the heart for biochemical and histological analyses
If fixed - with what, how quickly?	E	Midventricular slices cut out of the heart for histological analyses were fixed in 4% formaldehyde
Sample storage conditions and duration (especially for FFPE samples)	E	Fixed tissue slices were stored at 4°C for 2-4 days, left ventricular tissues for biochemistry were stored at -80°C for 2-7 days before RNA- and protein-extraction
NUCLEIC ACID EXTRACTION
Procedure and/or instrumentation	E	Total RNA was extracted from frozen tissue samples with a TRIzol (Invitrogen, Carlsbad, CA) isolation protocol. Homogenisation of samples was performed with a Polytron® (Bohemia,USA) and insoluble material from the homogenate was removed by centrifugation at 800rcf for 10min at 4°C. Total RNA was purified with a RNeasy mini kit combined with an on-column DNase treatment following the manufacturer…
Name of kit and details of any modifications	E	TRIzol (Invitrogen)-RNeasy mini kit combined with an on-column DNase treatment following the manufacturer’s instructions(Qiagen, Valencia, CA).
Source of additional reagents used	D	Chloroform (Merck); Ethanol (Merck); Nuclease free water (Ambion)
Details of DNase or RNAse treatment	E	RNeasy mini kit combined with an on-column DNase treatment following the manufacturer’s instructions(Qiagen, Valencia, CA).
Contamination assessment (DNA or RNA)	E	DNase treatement + Bioanalyzer + primers flanking intron
Nucleic acid quantification	E	Nanodrop
Instrument and method	E	Nanodrop
Purity (A260/A280)	D	see additional file 1
Yield	D
RNA integrity method/instrument	E	Bioanalyzer
RIN/RQI or Cq of 3' and 5' transcripts	E	RIN - see additional file 1
Electrophoresis traces	D
Inhibition testing (Cq dilutions, spike or other)	E	The standard curve perfomed to check primers efficiency has been considerred sufficient to rule out the presence of inhibitors of reverse transcrition activity or PCR.
REVERSE TRANSCRIPTION
Complete reaction conditions	E	1μg of RNA were reverse transcribed into cDNA using the SuperScript II reverse transcriptase with the following protocol: RNA were mixed with the 5X RT buffer, random hexamers, dNTPs and DTT in a total volume of 19μl. Samples were then heated to 42°C for 2 min, and 1μL of SuperScript II was added to a total volume of 20μl. RT was allowed for 50 min at 42°C and was followed by enzyme inactivation …
Amount of RNA and reaction volume	E	1µg RNA / 20µl reaction volume
Priming oligonucleotide (if using GSP) and concentration	E	Random hexamers in final concentration : 9ng/µl
Reverse transcriptase and concentration	E	SuperScript II (Invitrogen) in final concentration : 10U/µl
Temperature and time	E	RNA were mixed with the 5X RT buffer, random hexamers, dNTPs and DTT in a total volume of 19μl. Samples were then heated to 42°C for 2 min, and 1μL of SuperScript II was added to a total volume of 20μl. RT was allowed for 50 min at 42°C and was followed by enzyme inactivation at 70°C for 15 min.
Manufacturer of reagents and catalogue numbers	D	Invitrogen : SuperScript II (Cat.18064-071), Random primers (Cat. 48190-011), 2.5mM dNTP Mix,PCR grade (Cat. R725-01)
Cqs with and without RT	D*	N/A - DNase treatement + primers flanking intron + Melt Curve
Storage conditions of cDNA	D	-20°C
qPCR TARGET INFORMATION
If multiplex, efficiency and LOD of each assay.	E	N/A
Sequence accession number	E	GAPDH : NM_008084 Col5a2 : NM_007737
Location of amplicon	D
Amplicon length	E	GAPDH : 110pb Col5a2 : 76pb
In silico specificity screen (BLAST, etc)	E	Beacon Designer Pro 7.8 software (Premier Biosoft) + NCBI BLAST tool
Pseudogenes, retropseudogenes or other homologs?	D
Sequence alignment	D
Secondary structure analysis of amplicon	D
Location of each primer by exon or intron (if applicable)	E	GAPDH : FW: Exon 6 (911-930) RV: Exon 7(1001-1020) (Intron 110) Col5a2 : FW: Exon 8 (972-989) RV: Exon 9(1030-1047) (Intron 3261)
What splice variants are targeted?	E	GAPDH : NM_008084 Col5a2 : NM_007737
qPCR OLIGONUCLEOTIDES
Primer sequences	E	GAPDH : FW: CTCCCACTCTTCCACCTTCG RV: CCACCACCCTGTTGCTGTAG Col5a2 : FW: CTTGGAAGTCAAGTAGGA RV: GTCCTTGTAAACCCTGAG
RTPrimerDB Identification Number	D	RTprimerDB ID : GAPDH : 8591 - Col5a2 : To be published
Probe sequences	D**	N/A
Location and identity of any modifications	E	N/A
Manufacturer of oligonucleotides	D	TIB MOLBIOL (Berlin, Germany).
Purification method	D	HPLC-purified
qPCR PROTOCOL
Complete reaction conditions	E	cDNAs obtained from RT of RNA were diluted 10-fold and 4μL were mixed with 16μL of SYBR®Green Master Mix (Biorad, Nazareth, Belgium)containing 300nM of each primer (final volume 20μL). Amplification was carried out in the CFX thermal cycler (BioRad) under the following conditions: heating for 3 minutes at 95°C, 40 cycles of denaturation for 30 seconds at 95°C, followed by an annealing/extension f…
Reaction volume and amount of cDNA/DNA	E	4µl cDNa diluted 10fold / 20µl reaction volume
Primer, (probe), Mg++ and dNTP concentrations	E	300nM of each primer + SYBR®Green Master Mix
Polymerase identity and concentration	E	iTaq DNA polymerase in final concentration : 25 U/ml
Buffer/kit identity and manufacturer	E	SYBR®Green Master Mix (Biorad, Nazareth, Belgium) (Cat. 1708885)
Exact chemical constitution of the buffer	D	2x qPCR mix contains : dNTPs, 50 U/ml iTaq DNA polymerase, 6 mM MgCl2, SYBR Green I, enhancers, stabilizers, 20 nM fluorescein
Additives (SYBR Green I, DMSO, etc.)	E	N/A
Manufacturer of plates/tubes and catalog number	D	BioRad - HSP9655
Complete thermocycling parameters	E	heating for 3 minutes at 95°C, 40 cycles : denaturation for 30 seconds at 95°C, followed by an annealing/extension for 1 min. After each run a Melting curve analysis was performed, ramping from 55°C to 95°C in 20min.
Reaction setup (manual/robotic)	D
Manufacturer of qPCR instrument	E	CFX thermal cycler (BioRad)
qPCR VALIDATION
Evidence of optimisation (from gradients)	D	Anneling temperature gradients
Specificity (gel, sequence, melt, or digest)	E	Gene-specific amplification was confirmed by a single band in 0.7% agarose gel electrophoresis stained with gelRedTM(Biotium,Hayward,CA). Melt Curve analysis were performed in each assay. No template controls(no cDNA in qPCR) were run for each gene to detect unspecific amplification and primer dimerization.
For SYBR Green I, Cq of the NTC	E	The signal of the amplification plot was very late (> 34 Cq) and therefore there was a high Cq value difference between the negative controls (in RT and qPCR) and all cDNA sample.
Standard curves with slope and y-intercept	E	GAPDH : y = -3.279 + 11.821 Col5a2 : y = -3.257 + 22.606
PCR efficiency calculated from slope	E	GAPDH : 101.8% Col5a2 : 102.8%
Confidence interval for PCR efficiency or standard error	D
r2 of standard curve	E	GAPDH : 0.998 Col5a2 : 0.997
Linear dynamic range	E	GAPDH : Linearity of the standard curve; from 1/10 dilution of cDNA to 1/107 dilution Col5a2 : Linearity of the standard curve; from 1/10 dilution of cDNA to 1/640 dilution
Cq variation at lower limit	E	GAPDH : 32.08 +- 0.091 Col5a2 : 31.74 +- 0.005
Confidence intervals throughout range	D
Evidence for limit of detection	E	Cq < 30 for all reactions
If multiplex, efficiency and LOD of each assay.	E	N/A
DATA ANALYSIS
qPCR analysis program (source, version)	E	CFX manager 2.1 software (Biorad)
Cq method determination	E	The threshold is determined using the regression method. This mode applies a multi-variable, non-linear regression model to individual well traces and then uses this model to compute an optimal Cq value.
Outlier identification and disposition	E	No data have been exclude from the calculations
Results of NTCs	E	Negative controls (in RT and qPCR) were > 34 Cq or no detected
Justification of number and choice of reference genes	E	Data normalization has been carried out against GAPDH as endogenous unregolated reference gene. GAPDH Cq values are highly stable across the samples investigated, Cq variance. = 0.597
Description of normalisation method	E	Expression levels were calculated using the CFX manager 2.1 software (Biorad) via the delta-Cq method, incorporating the calculated amplification efficiency for each primers pair.
Number and concordance of biological replicates	D
Number and stage (RT or qPCR) of technical replicates	E	qPCR reactions were performed in duplicate
Repeatability (intra-assay variation)	E	For each sample, standard deviation (SD) for the Cq variation between replicates has been used to express intra-assay variation. Instrument and liquid handeling variations were shown to be minimal (SD<0.15)
Reproducibility (inter-assay variation, %CV)	D
Power analysis	D
Statistical methods for result significance	E	t-test
Software (source, version)	E	SigmaPlot 11
Cq or raw data submission using RDML	D	Cq - see additional file 1
