# Supplementary material for: Analysis of a gene co-expression network establishes robust association between Col5a2 and ischemic heart disease
Source: BMC Med Genomics. 2013 Apr 10;6:13. doi: 10.1186/1755-8794-6-13 (PMC3637268; doi:10.1186/1755-8794-6-13)
Supplement: Additional file 4 — Co-expression network in MI. First two columns represent interacting genes, third column shows co-expression values. [file 1755-8794-6-13-S4.txt]

H2-D1	H2-Q7	0.96896553
H2-D1	Gm7035	0.9686148
Emp1	Tpm4	0.9546464
Rtn4	Msn	0.94436
Actg1	Tpm4	0.9416131
Hbb-b2	Hba-a1	0.9396844
Col4a1	Tpm4	0.93933374
Gm7035	H2-Q7	0.93524253
Lyz2	Lyz1	0.9309176
Emp1	Col4a1	0.92840445
Actg1	Emp1	0.92559904
S100a11	Msn	0.9227937
S100a6	Rtn4	0.91870254
Tnni3	Myl3	0.9183518
S100a6	S100a11	0.9137347
Eno3	Pfkm	0.91268265
Tnni3	Cox6a2	0.9111046
Rtn4	Rbm3	0.908007
Col5a2	S100a11	0.90742254
Tpm4	Msn	0.90730566
Postn	Bgn	0.9050263
S100a6	Msn	0.90496784
S100a11	Emp1	0.9046172
Msn	Rbm3	0.9043834
S100a11	Tpm4	0.9039158
Postn	Col5a2	0.90245473
S100a11	Pabpc1	0.9008767
Col5a2	Pabpc1	0.8969024
S100a11	Rtn4	0.8949153
Emp1	Cfl1	0.893045
Postn	Ctss	0.89205146
Postn	Tmsb4x	0.8901812
Ctss	Lyz2	0.8899474
Pfkm	Hrc	0.8894798
Tnni3	Myh6	0.88848627
Col4a1	Cstb	0.8883694
Mt2	Mt1	0.88807714
Mt2	Wdr92	0.8875511
Ctss	Tmsb4x	0.8874927
Myl3	Myl2	0.8864407
Rtn4	Cstb	0.8862069
Emp1	Msn	0.88486266
Tmsb4x	Gm15887	0.8822326
Emp1	Cstb	0.8815897
Actg1	Col4a1	0.8811806
Col4a1	Cfl1	0.879661
Eno3	Uqcrc1	0.87954414
Myl3	Myh6	0.8788428
Myh6	Myl2	0.87843364
Msn	Cfl1	0.8781999
Myl3	Cox6a2	0.8779661
S100a11	Col4a1	0.87773234
LOC100048142	Col4a1	0.8768556
Col5a2	Col1a1	0.8762127
Anxa2	S100a11	0.8761543
Uqcrc1	Pfkm	0.8760374
Ppia	Pabpc1	0.8760374
Col5a2	Emp1	0.87597895
S100a11	Cstb	0.87592053
Eno3	Hrc	0.8756867
Col5a2	Fstl1	0.8755114
Ctgf	Rbm3	0.8730567
Rtn4	Tpm4	0.8726476
Eef1a2	Ldb3	0.8724138
Actg1	Hif1a	0.8717709
Ctss	Gm15887	0.8715371
Tnni3	Uqcrq	0.87095267
Tpm4	Cfl1	0.87048507
LOC100048142	Bgn	0.86990064
Myl2	Tnnc1	0.86955
Msn	Pabpc1	0.8694915
Col5a2	Lyz2	0.86937463
Gm15887	LOC100047501	0.869024
Ccl9	Msn	0.86732906
Ctss	Col5a2	0.86691993
LOC100047429	Bsg	0.8664524
Ier3	Ccl2	0.8663939
Sdhc	Sdhb	0.86604327
Cstb	Cfl1	0.8659848
Tmsb4x	Ifitm3	0.8653419
Eef1a2	Bsg	0.86510813
Cox6a2	Myl2	0.8648159
Myl3	Uqcrq	0.864173
Tpm4	Hif1a	0.864173
Emp1	Hif1a	0.8641146
Col5a2	Bgn	0.8639392
Gm15887	Ifitm3	0.86370546
Col5a2	Msn	0.86323786
Ndufv1	Sdhb	0.8628872
Emp1	Rtn4	0.86253655
Tpm4	Cstb	0.86241966
Emp1	Pabpc1	0.86189365
Ech1	Ndufa7	0.8606663
S100a11	Ccl9	0.8593805
Eef1a2	Eno3	0.859322
Cstb	Rbm3	0.8591467
Eef1a2	Ndufv1	0.8590298
Anxa2	Cstb	0.85897136
Col4a1	Msn	0.8588545
Col4a1	Hif1a	0.8581531
Eno3	Pygm	0.8580362
Serpina3n	Rbm3	0.8578609
Ctgf	Rtn4	0.8576271
Eno3	Bsg	0.8575102
Emp1	Bgn	0.8573933
Ctss	Cstb	0.8573933
Tnni3	Myl2	0.85715955
Cstb	Msn	0.8571011
Msn	Txn1	0.8569258
S100a11	Txn1	0.8569258
Col5a2	S100a6	0.856692
Txn1	Pabpc1	0.85599065
Ndufa5	Uqcrb	0.8559322
Uqcrq	Ndufa7	0.8558153
Col4a1	LOC640441	0.85564
Tmsb4x	Tpm4	0.8555815
Anxa2	Msn	0.8551724
Tmsb4x	Bgn	0.85482174
Ppia	Cfl1	0.8539451
Eef1a2	Ogdh	0.8537697
Eno3	LOC100047429	0.85365283
Pygm	Pfkm	0.85353595
Myh6	Uqcrq	0.8534775
Postn	Emp1	0.8533606
Ogdh	Pygm	0.8533022
Eno3	Coq9	0.8532437
Cox6a2	Uqcrq	0.8531853
Ppia	Msn	0.85306835
S100a11	Fbln2	0.85295147
Col5a2	Cstb	0.85277617
Ctgf	Col4a1	0.8526593
B2m	H2-D1	0.85160726
Sparc	LOC100048142	0.8515488
Fstl1	Pabpc1	0.8514904
LOC100047429	Hrc	0.85073054
Ctss	Rtn4	0.85049677
S100a6	Cstb	0.8502046
Actg1	S100a11	0.8495032
Ccl9	Cstb	0.84932786
Eef1a2	Aco2	0.84932786
B2m	Cd74	0.849211
S100a6	Txn1	0.8489772
Ctgf	LOC640441	0.84880185
S100a6	Anxa2	0.84815896
S100a6	Fbln2	0.84757453
Uqcrc1	Pygm	0.84757453
Ccl9	Rtn4	0.84745765
Col5a2	Tpm4	0.84745765
Rtn4	Col4a1	0.84693164
Ogdh	Eno3	0.84634715
Pygm	Coq9	0.8457627
Cd74	H2-Q7	0.8455874
Cd14	LOC100048142	0.8455874
Ndufv1	Bsg	0.845412
Postn	Col1a1	0.844886
Actg1	LOC640441	0.8448276
S100a11	Ppia	0.84436
Ldb3	Pygm	0.8440678
Cd14	Cfl1	0.8439509
Msn	Timp1	0.84389246
Cstb	Ifitm3	0.8431911
Bgn	Col4a1	0.8424313
Pygm	Hrc	0.8419053
Eef1a1	LOC100048142	0.8408533
Bgn	Ifitm3	0.84079486
Anxa2	Rtn4	0.84079486
Ctgf	Hmox1	0.8407364
S100a11	Rbm3	0.84015197
Ppia	Rbm3	0.8399182
Msn	Ifitm3	0.8393922
Ppia	Emp1	0.8390415
Ccl9	Txn1	0.83898306
Ctss	S100a6	0.8389246
Ech1	Dci	0.8387493
S100a6	Pabpc1	0.8381648
Nnt	Dci	0.8380479
LOC100046199	Ndufa7	0.83781415
Cd14	Col4a1	0.8374635
Ctss	Msn	0.83722967
Actg1	Cfl1	0.8370544
Anxa2	Fbln2	0.8368206
Cd14	LOC640441	0.8368206
Tmsb4x	Emp1	0.83664525
H2-D1	Cd74	0.83617765
Rtn4	Timp1	0.8359439
Tnni3	LOC100046199	0.8357101
Tnni3	Eef1a2	0.83553475
Ogdh	Coq9	0.8351841
Myh6	Cox6a2	0.8349503
Sdhb	Bsg	0.83471656
Col5a2	Fbln2	0.8346581
S100a11	Fstl1	0.8344827
Fhl1	Rtn4	0.83430743
Anxa2	Ccl9	0.83407366
Col5a2	Lyz1	0.83366454
Eno3	Ldb3	0.83366454
S100a6	Emp1	0.83360606
Ccl2	Cxcl1	0.83360606
LOC100048142	Emp1	0.83319694
Actg1	Tubb6	0.83319694
Gm10221	Ndufa7	0.83308005
Cox6a2	LOC100046199	0.83308005
S100a11	Hif1a	0.8327294
Tmsb4x	LOC100048142	0.83255404
Bgn	Nppa	0.8323203
S100a11	Timp1	0.8320865
Ndufa5	Lpl	0.83202803
Col5a2	Col4a1	0.8319696
Cstb	Pabpc1	0.8315605
LOC640441	Tpm4	0.831502
Uqcrc1	Sdhb	0.83138514
Myh6	Slc25a4	0.83109295
Eno3	Cox5b	0.8308591
Col4a1	Ifitm3	0.8308007
Rtn4	Cfl1	0.83056694
Ctss	Ifitm3	0.8305085
Hmox1	Cd14	0.83045006
Ccl9	Rbm3	0.8303331
Ctss	S100a11	0.83004093
Postn	Tpm4	0.82998246
Myl3	Tnnc1	0.8295149
Tnni3	Mdh2	0.82939804
B2m	H2-Q7	0.82939804
Myh6	Mdh2	0.82893044
Fbln2	Msn	0.82881355
Anxa2	Ifitm3	0.82869667
Fbln2	Fstl1	0.8286382
Ctgf	Tpm4	0.828346
Pabpc1	Plp2	0.82811224
Col5a2	Rtn4	0.82811224
Cfl1	Pabpc1	0.82811224
Ppia	Tpm4	0.8280538
Serpina3n	Ccl9	0.8279369
LOC100047501	Ifitm3	0.8278784
Ctgf	Emp1	0.8277031
S100a6	Timp1	0.8272355
Eno3	Sdhb	0.8272355
Bgn	Tpm4	0.8272355
Chi3l3	Arg1	0.82700175
Col1a1	Bgn	0.8269433
Col4a1	Rbm3	0.8266511
Tpm4	Pabpc1	0.8265926
LOC100047429	Ndufa9	0.8264173
S100a11	Cfl1	0.8263004
Ppia	Plp2	0.8257744
Ctss	Pabpc1	0.8256575
Ctss	Lyz1	0.8256575
Actg1	Msn	0.8256575
Cox6a2	Tnnc1	0.8255991
Eef1a2	Ndufa7	0.8254822
Cox6a2	Ndufa7	0.8252484
Postn	Gm15887	0.8248977
Tmsb4x	Sparc	0.8248393
Ctgf	Msn	0.8247224
Dynll1	Fbln2	0.8247224
Eef1a2	Sdhb	0.82466394
Hif1a	Msn	0.82466394
Hrc	Coq9	0.8244886
Ldb3	Sdhb	0.8243717
S100a11	Ifitm3	0.82396257
LOC100048142	Tpm4	0.8236704
Tmsb4x	Gm9800	0.8233197
Anxa2	Cfl1	0.8231444
Uqcrq	Bsg	0.8230275
Tpm4	Rbm3	0.822969
Emp1	Fstl1	0.8225599
Tmsb4x	Col4a1	0.8225015
Col4a1	Tubb6	0.822443
Postn	Lyz2	0.8223846
Bgn	Cstb	0.8223261
Cd14	Emp1	0.8220339
Emp1	LOC640441	0.821917
Ppia	Cstb	0.821917
LOC100048142	Cfl1	0.8218586
Chchd10	LOC100047429	0.8218001
Eef1a2	Uqcrq	0.8218001
Ogdh	Ldb3	0.82156634
Anxa2	Pabpc1	0.82144946
Rtn4	Ifitm3	0.821391
Ppia	Fstl1	0.8213326
Rtn4	Pabpc1	0.8212157
Pdha1	Ndufb3	0.8211572
Postn	Fstl1	0.8206897
Col5a2	LOC100048142	0.82045585
Cfl1	Rbm3	0.82033896
Cox6a2	Slc25a4	0.82016367
Dynll1	Lyz1	0.81992984
LOC640441	Hif1a	0.81981295
Idh2	Hadhb	0.81981295
Pfkm	Bsg	0.81975454
Ccl9	Tpm4	0.81969607
Eef1a2	LOC100047429	0.8195208
Wdr92	Ier3	0.8195208
Tmsb4x	Cstb	0.8189363
Col5a2	Tmsb4x	0.8182934
S100a6	Tpm4	0.81794274
Serpina3n	Rtn4	0.81788427
Emp1	Timp1	0.81782585
Ctss	Ccl9	0.8177674
Aco2	Ndufv1	0.81735826
Hrc	Ndufa9	0.8172414
Cox6a2	Chchd10	0.8170076
Cstb	Timp1	0.81683224
Col5a2	Dynll1	0.8164816
Actg1	Cstb	0.81548804
Col5a2	Cfl1	0.81542957
Ctgf	Cstb	0.8150789
Tpm4	Ifitm3	0.8146113
Mt2	Hmox1	0.814436
Actg1	Cd14	0.81437755
Hmox1	Rbm3	0.81437755
Uqcrc1	Ndufa9	0.81437755
Chchd10	Cox5b	0.81426066
Ogdh	Hrc	0.81420225
Eef1a1	Ifitm3	0.81391
Myh6	Eef1a2	0.81361777
Rtn4	Txn1	0.81303334
Col1a1	LOC100048142	0.81303334
Postn	Pabpc1	0.8127995
Bgn	Fstl1	0.8126242
Anxa2	Txn1	0.81256574
Ppia	Rtn4	0.81244886
Chchd10	Eno3	0.8122735
S100a6	Dynll1	0.8122151
Bgn	Cfl1	0.81192285
Hrc	Bsg	0.81192285
Postn	Cstb	0.8115722
Hif1a	Rbm3	0.81139684
Ctgf	Hif1a	0.8113384
LOC100048142	Ifitm3	0.81127995
Tpm4	Timp1	0.8112215
Spp1	S100a6	0.8108708
Ndufb9	Cox5b	0.8105202
Postn	Nppa	0.8103448
Ctss	Tpm4	0.8099357
Col5a2	Ifitm3	0.8099357
Acaa2	Cox7a1	0.8098773
Timp1	Rbm3	0.8097019
Tnni3	Slc25a4	0.80958503
Ndufv1	Fxyd1	0.8094097
Dynll1	Pabpc1	0.8091759
Ccl2	S100a8	0.8091759
Ldb3	BC004004	0.809059
Col1a1	Sparc	0.8087668
Ldb3	Bsg	0.8084161
Anxa2	Tpm4	0.80835766
Emp1	Rbm3	0.80829924
Ndufv1	Sdhc	0.8080655
Pfkm	Coq9	0.80777323
S100a6	Ccl9	0.80753946
Cd74	Gm7035	0.8072472
Ogdh	Ndufa7	0.80689657
Tmsb4x	Cd14	0.8068381
Ndufa7	Bsg	0.8068381
Hif1a	Cstb	0.80654585
Ndufv1	Ldb3	0.8063121
Hadhb	Nnt	0.8062537
Eef1a1	Bgn	0.8061952
Ogdh	Pfkm	0.8061952
Postn	S100a11	0.8060783
Hmox1	Col4a1	0.80596143
Sdhb	Ndufa9	0.80584455
Postn	Sparc	0.80572766
Tmsb4x	Lyz2	0.80520165
Col1a1	App	0.80520165
Cd14	Tpm4	0.8051432
S100a11	LOC100048142	0.8049679
Wdr92	Ctgf	0.80455875
Dci	Ndufa7	0.80455875
Uqcrc1	Coq9	0.8045003
Ech1	Gm10221	0.80444187
Wdr92	Serpina3n	0.804325
Ctss	Emp1	0.8038574
Tmsb4x	Rtn4	0.8038574
Chchd10	Ndufb8	0.803799
Tmsb4x	Msn	0.8037405
Ctgf	Actg1	0.803682
Col5a2	Anxa2	0.80356514
Eef1a2	Uqcrc1	0.8033314
Uqcrc1	Hrc	0.80327296
Hrc	Slc25a11	0.80274695
Uqcrc1	Bsg	0.80263007
Postn	Rtn4	0.8025131
Ndufb9	Uqcrq	0.8023378
Fbln2	Pabpc1	0.8023378
Hbb-b2	Hba-a2	0.80227935
Ccl9	Timp1	0.80216247
Ndufv1	Ndufa7	0.80210406
Ctss	Txn1	0.80210406
Sparc	Col4a1	0.8018118
B2m	Gm7035	0.80111045
Emp1	Ifitm3	0.80093515
Cox6a2	Aco2	0.8008767
Ndufab1	Ldhb	0.80081826
Postn	Col4a1	0.8007013
Bgn	Fbln2	0.80058444
Dynll1	Txn1	0.80058444
Ldb3	Dci	0.80046755
Postn	Msn	0.80040914
Myl2	Aldoa	0.8001169
LOC100047429	Cox5b	0.7998831
Tpm4	Tubb6	0.79982466
Rps19	Gm15887	0.7995324
Tpm4	Fstl1	0.799474
S100a6	Rbm3	0.7994155
Dynll1	Tuba1a	0.7994155
Ifitm3	Txn1	0.79918176
Ndufb8	Cox5b	0.7990064
LOC100046199	Gm10221	0.7987142
Ppia	Col4a1	0.79853886
Bgn	Msn	0.7984804
LOC100048142	LOC640441	0.79812974
Apoe	C1qa	0.7980713
Wdr92	Mt1	0.7980713
Eno3	Ndufv1	0.79789597
Anxa2	Emp1	0.79736996
Eef1a2	Mybpc3	0.7972531
Actg1	LOC100048142	0.7972531
S100a11	Bgn	0.79684395
Tnni3	Ndufa7	0.79678553
S100a6	Lyz2	0.7964933
Eno3	Ndufa9	0.7964348
Myl3	Slc25a4	0.7964348
Spp1	Timp1	0.79631793
Fhl1	Msn	0.7962595
Actg1	Rtn4	0.7959673
Sparc	Emp1	0.7959088
LOC100047429	Coq9	0.7958504
Col1a1	Col1a2	0.7953828
Hmox1	Tubb6	0.7953244
Coq9	Ndufa9	0.795149
Ldb3	Nnt	0.79503214
Anxa2	Col4a1	0.7949737
Cox5b	Ndufa9	0.7949737
Uqcrq	Cox5b	0.7945646
Ifitm3	Cfl1	0.7945646
Aco2	Ndufa7	0.7944477
Cd14	Cstb	0.79438925
Ogdh	Sdhb	0.79427236
LOC100047429	Pfkm	0.7941555
Col4a1	Pabpc1	0.794097
Ctss	Bgn	0.7939217
Serpina3n	Msn	0.79380476
Ppia	Timp1	0.793571
Ogdh	Bsg	0.7933957
Txn1	Ctsl	0.7933372
Actg1	Tmsb4x	0.79310346
Col5a2	Sparc	0.7929866
Myl2	Slc25a4	0.7929866
Col5a2	Ppia	0.7928112
Hmox1	LOC640441	0.79269433
Fhl1	Serpina3n	0.79269433
Pdha1	Cox7a2	0.792519
Ctgf	Cfl1	0.7923437
Sdhb	Cox5b	0.7922852
Tnni3	Aco2	0.7921683
Bgn	Gm15887	0.7921099
Eno3	Uqcrq	0.79199296
Pabpc1	Rbm3	0.79181767
Lyz2	Dynll1	0.79181767
Hif1a	Cfl1	0.7917592
Pygm	Sdhb	0.7916423
Col1a1	Lyz2	0.79135007
Col5a2	Actg1	0.7912332
Ppia	Ccl9	0.7908825
Aco2	Eno3	0.7907072
Myl3	LOC100046199	0.7905903
Eef1a2	Pygm	0.7904734
S100a11	Dynll1	0.79023963
Emp1	Fbln2	0.79018116
Nppb	Fhl1	0.79012275
Serpina3n	Cstb	0.789889
Ldb3	Sdhc	0.78977203
Slc25a4	Mdh2	0.78947985
Ccl9	Cfl1	0.7893045
Eef1a2	Hrc	0.78901225
Anxa2	Serpina3n	0.78901225
Col5a2	Timp1	0.7887785
Gm15887	Cstb	0.7886616
Msn	Fstl1	0.7886616
Hmox1	Cstb	0.7885447
LOC100046668	Txn1	0.78848624
Col4a1	Nppa	0.78831095
Ccl9	Emp1	0.78819406
Fhl2	LOC100047429	0.7881356
Fhl1	Cstb	0.7880772
Pdha1	Cs	0.7880772
Eno3	Slc25a11	0.78766805
Pygm	Bsg	0.7876096
Ptgds	Fxyd1	0.7872589
Col5a2	Nppa	0.78720045
Pdha1	Ldhb	0.78714204
Tnni3	Tnnc1	0.7867913
Timp1	Pabpc1	0.7867329
Myh6	Aldoa	0.78667444
Ccl9	Gm15887	0.78655756
Uqcrc1	Pgam2	0.78655756
Rtn4	Fbln2	0.78655756
Nppa	Col8a1	0.7863238
Rtn4	Hif1a	0.7863238
Col5a2	App	0.7862653
Eno3	Ndufa7	0.7862069
Eef1a2	Pfkm	0.78591466
Ndufa5	Cox7a2	0.78585625
Ndufs2	Phyh	0.785564
Tmsb4x	Cfl1	0.78533024
Nnt	Phyh	0.78527176
Fbln2	Txn1	0.78521335
Pfkm	Sdhb	0.7851549
Actg1	S100a6	0.7850964
Rtn4	Gm15887	0.785038
Lyz2	Gm15887	0.7849795
S100a11	Serpina3n	0.78486264
Ifitm3	Rbm3	0.78486264
Myl3	Eef1a2	0.7844535
Rps19	Txn1	0.7843951
S100a6	Ifitm3	0.7843951
Anxa2	Tubb6	0.7842782
S100a11	Tubb6	0.78421974
Idh2	Hrc	0.7841613
Cstb	Tubb6	0.78357685
Postn	LOC100048142	0.78357685
Ech1	Bsg	0.78345996
Hmox1	Ccl9	0.78345996
Anxa2	Rbm3	0.7832262
Lgals1	Dynll1	0.78305084
LOC100046199	Aco2	0.78293395
LOC100046199	Slc25a4	0.7825248
S100a11	Lyz2	0.7825248
Cox6a2	Mdh2	0.7823495
Hif1a	Ifitm3	0.78229105
Emp1	Nppa	0.7818235
Hrc	Cox5b	0.7814728
Ctss	Rps19	0.7814144
Eef1a1	S100a11	0.7814144
Sparc	Bgn	0.7811806
Cox5b	Slc25a11	0.78112215
Tpm4	Fbln2	0.7810637
Nppa	Timp1	0.78047925
Myl3	Aco2	0.7803039
Pdha1	LOC674583	0.7802455
Myl2	Uqcrq	0.77983636
Lyz2	Pabpc1	0.7797195
Cd14	Bgn	0.7797195
Tnni3	Eno3	0.7797195
Col1a1	Fstl1	0.7797195
Myl3	Ndufa7	0.7794857
Coq9	Pgam2	0.7793688
Rtn4	Tubb6	0.7793688
Ldb3	Hrc	0.7792519
Pfkm	Cox5b	0.779135
Sparc	Tpm4	0.7789012
Fhl2	Cox7a1	0.778609
Mt2	Ctgf	0.77855057
S100a6	Cfl1	0.7784921
Uqcrc1	Ldb3	0.7783168
Hmox1	Cfl1	0.77814144
Cd14	Hif1a	0.77808297
LOC100048142	Cstb	0.7779661
Tnni3	Bsg	0.7779661
Postn	S100a6	0.77755696
Myh6	Aco2	0.7773232
S100a6	Ppia	0.7773232
Mt2	S100a8	0.7771479
S100a6	Col4a1	0.777031
Anxa2	Eef1a1	0.777031
Myh6	Ndufa7	0.777031
Ctss	Cfl1	0.7766803
Ogdh	BC004004	0.7766803
Ndufb9	Ndufa7	0.7766219
LOC100047429	Ndufa7	0.7765634
Esd	Plp2	0.7765634
Ctgf	Serpina3n	0.77632964
Nppa	Msn	0.7761543
Bgn	Rtn4	0.7760374
Emp1	Tubb6	0.7759205
Sdhc	Ndufa9	0.7753361
Msn	Tubb6	0.77521914
Actg1	Timp1	0.7748685
Hmox1	Tpm4	0.7747516
Col5a2	Txn1	0.7742256
LOC100047429	Uqcrc1	0.77405024
Ccl9	Pabpc1	0.77393335
Myl2	LOC100046199	0.77387494
Rtn4	Nppa	0.77381647
Ndufa5	Ldhb	0.77375805
Chchd10	Aco2	0.77364117
Sdhc	Bsg	0.7735827
Cxcl1	S100a8	0.77340734
LOC100046199	Uqcrq	0.77340734
Gm15887	Msn	0.77340734
Lyz1	Pabpc1	0.7733489
Ech1	Ndufv1	0.7731736
Uqcrc1	Sdhc	0.77311516
Ppia	Txn1	0.7730567
Tuba1c	Tuba1a	0.77270603
Ctss	Anxa2	0.77270603
Col4a1	Fstl1	0.77258915
Myh6	LOC100046199	0.77258915
Ctgf	Ccl9	0.7724138
Uqcrq	Gm10221	0.7722969
Ctss	Ppia	0.77223843
Ccl9	Ifitm3	0.77218
Tmsb4x	Hif1a	0.77206314
Ccl9	Hif1a	0.77206314
S100a11	Tuba1a	0.77200466
Col4a1	Timp1	0.77194625
Postn	Ifitm3	0.77194625
Hif1a	Txn1	0.7718878
Cox7a1	Cox7a2	0.7717709
Ccl9	Tubb6	0.7717124
Plin2	Plp2	0.7715371
Eno3	Ndufb9	0.77147865
Mt2	Rbm3	0.77142024
Tuba1a	Pabpc1	0.77136177
Slc25a4	Uqcrq	0.77136177
Dci	LOC631040	0.7711864
LOC100048142	Msn	0.7708942
LOC100047429	Uqcrq	0.77083576
Tmsb4x	S100a11	0.77083576
Sdhb	Fxyd1	0.7707189
Nppa	Cfl1	0.7707189
Tnni3	Ndufb9	0.7707189
Actg1	Anxa2	0.77042663
Cstb	Txn1	0.77030975
Cstb	Fstl1	0.7700175
Fbln2	Cstb	0.7697253
Gm10116	Anxa2	0.76960844
Cox6a2	Aldoa	0.76890707
Aco2	Uqcrc1	0.7686148
Pfkm	Slc25a11	0.7685564
LOC100047429	Pygm	0.76832265
Col5a2	Ccl9	0.76832265
Gm15887	Tpm4	0.7682642
Ctss	Col4a1	0.7682057
Tmsb4x	LOC100047501	0.7682057
Aco2	Bsg	0.7680888
LOC100048142	Hif1a	0.7680304
Tuba1c	Plp2	0.76785505
Chchd10	Uqcrq	0.76785505
Fhl1	Ccl9	0.7676213
Chchd10	Pfkm	0.76715374
Ifitm3	Pabpc1	0.76709527
Ppia	Bgn	0.76709527
Hk1	Gm9800	0.7670368
Actg1	Ccl9	0.7669784
Tuba1b	Tubb6	0.7668615
Ndufs2	Ldhb	0.76668614
Nnt	Ndufs2	0.76668614
Ctgf	Ppia	0.76656926
Cfl1	Fstl1	0.7664524
Wdr92	Rbm3	0.7663939
Ndufb8	BC004004	0.76604325
Fhl2	Sdhd	0.765751
Eno3	Sdhc	0.765751
Ndufv1	Uqcrc1	0.76540035
Spp1	S100a11	0.765225
Bsg	Cox5b	0.7650497
Ctgf	S100a11	0.7649912
Chchd10	LOC100046199	0.7649912
Myl2	Aco2	0.7649912
Fbln2	Esd	0.76487434
Ndufc1	LOC674583	0.76475745
Ccl9	Col4a1	0.76464057
Lpl	Cox7b	0.76464057
Col1a1	Emp1	0.7645821
Tuba1a	Plp2	0.7643483
LOC100048142	Nppa	0.7643483
Wdr92	Fhl1	0.76423144
Lgals1	Col5a2	0.7639977
Ppia	Fbln2	0.76358855
Eef1a2	Cox6a2	0.7634132
Tnni3	Ldb3	0.7634132
S100a6	Nppa	0.7633548
LOC100048142	LOC100047501	0.7633548
Txn1	Rbm3	0.7632963
Lyz2	Cstb	0.7632963
Ndufv1	Dci	0.7632963
Fhl2	Cs	0.7631794
Hif1a	Pabpc1	0.763121
Pfkm	Ndufa9	0.763121
Tnni3	Cox5b	0.76306254
Sdhb	Hrc	0.76306254
Actg1	Pabpc1	0.7625365
Eef1a2	Sdhc	0.76247805
Rps19	Ifitm3	0.7621859
Tnni3	Sdhb	0.7620105
Ctgf	Timp1	0.7620105
Hif1a	Hspa5	0.7620105
Hmox1	Rtn4	0.7619521
Coq9	Ndufa7	0.76183516
Ctss	Gm10116	0.7614845
Ndufv1	Uqcrq	0.7613676
Uqcrc2	Sdhc	0.76125073
S100a6	Gm15887	0.76113385
Ctss	Timp1	0.76101696
S100a6	Hk1	0.7609585
Myl3	Chchd10	0.7609001
Uqcrq	Mdh2	0.76066625
Actg1	Fbln2	0.76060784
Txn1	Plp2	0.7604325
Cfl1	Tubb6	0.76037407
Ndufc1	Ldhb	0.7601987
Nppa	Fstl1	0.76014024
Postn	Timp1	0.75996494
Col5a2	Hif1a	0.7597312
Ogdh	LOC100047429	0.7597312
Ndufb3	Ldhb	0.7597312
Bgn	Pabpc1	0.75949734
Ctss	Rbm3	0.75949734
S100a6	LOC100047501	0.75932205
Nppa	Cstb	0.7590298
Eef1a2	Myl2	0.7590298
Anxa2	Timp1	0.75885445
Tnnt2	Atp5a1	0.75879604
LOC631040	Ndufc1	0.75867915
Ech1	Ldb3	0.75867915
Col5a2	Eef1a1	0.7585038
LOC640441	S100a8	0.75827
Lgals1	Tuba1a	0.75827
Dci	Sdhc	0.75821155
Ech1	Eno3	0.75821155
Fhl2	Hrc	0.75803626
Hmox1	Emp1	0.7579194
Col5a2	Rbm3	0.7579194
Serpina3n	Txn1	0.7578024
Fhl1	Timp1	0.757744
Actg1	Sparc	0.7574518
Lyz2	Emp1	0.7574518
Bgn	LOC100047501	0.7573349
LOC640441	Cebpd	0.7572765
S100a6	Tubb6	0.7572765
Myh6	Bsg	0.75715953
Myl2	Mdh2	0.75698423
Coq9	Bsg	0.75698423
Aco2	Uqcrq	0.75686735
Cox7a1	Ndufs3	0.7568089
S100a11	Nppa	0.7568089
Lpl	Uqcrb	0.7566335
Gm10116	Txn1	0.7565751
Sdhb	Ndufa7	0.7564582
Myl2	LOC100048613	0.7564582
Hba-a1	Hba-a2	0.75634134
Fhl1	Rbm3	0.75622445
Ech1	Uqcrq	0.7558153
Esd	Plin2	0.7558153
Wdr92	Ccl9	0.7558153
Mybpc3	Ldb3	0.75575686
Cox7a1	Atp5a1	0.75575686
Ndufv1	Pfkm	0.7554646
Uqcrc2	Dci	0.7554062
Tnni3	Ndufv1	0.75523084
Eef1a2	Ech1	0.75523084
Tmsb4x	App	0.75517243
Ndufa5	Pdha1	0.75517243
Hmox1	Timp1	0.75511396
Lyz2	Tpm4	0.75505555
Timp1	Cfl1	0.75493866
Postn	Cfl1	0.7546464
Fbln2	Ifitm3	0.75452954
Fbln2	Cfl1	0.75447106
Hspa1b	Ccl2	0.75441265
Aco2	Ndufa9	0.7543542
App	Ifitm3	0.7542373
Mt2	Serpina3n	0.7541204
Ldb3	Coq9	0.75394505
Serpina3n	Timp1	0.75388664
Col4a1	Fbln2	0.75382817
Ndufa5	Ndufc1	0.7536528
Ctss	App	0.7535944
Pdha1	Ndufc1	0.7533606
Fhl1	Emp1	0.7531268
Postn	App	0.7530684
Tnni3	Chchd10	0.7530684
Col5a2	Gm15887	0.7529515
Col1a1	S100a11	0.7528346
Chchd10	Bsg	0.75271773
Ogdh	Ndufv1	0.75265926
Lgals1	Col1a1	0.75265926
Chchd10	Ndufa9	0.752367
Cox6a2	Ech1	0.7523086
Ctgf	Bgn	0.7521917
Bgn	App	0.7521917
Nnt	Pygm	0.75213325
Ctss	Fstl1	0.75213325
S100a11	Gm15887	0.75207484
Bgn	Rbm3	0.75201637
Acaa2	Mdh2	0.7519579
Eef1a2	Coq9	0.7519579
Gm10116	Ifitm3	0.7518995
Ndufv1	LOC100047429	0.7516657
LOC100047429	Ldb3	0.7516657
Actg1	Ier3	0.75149035
Spp1	Rtn4	0.75149035
Fhl1	Tpm4	0.751315
S100a6	Fstl1	0.7512566
Eno3	Nnt	0.7512566
Aco2	Sdhb	0.7512566
Cox7a1	Sdhd	0.75090593
Ccl2	Tubb6	0.7506137
Lpl	Ldhb	0.7506137
Ndufv1	Ndufa9	0.7505552
Hmox1	S100a8	0.75032145
Ctgf	Cd14	0.750263
Ctgf	Tubb6	0.750263
Anxa2	Ppia	0.75020456
Sparc	S100a11	0.7501461
S100a6	Fhl1	0.7499708
Lyz2	App	0.7499123
LOC640441	Tubb6	0.7499123
Cox7a2	LOC674583	0.74956167
Lgals1	Pabpc1	0.7494448
Tpm4	Txn1	0.7493279
Eef1a1	LOC100047501	0.7488019
Ndufv1	Nnt	0.7487434
Lyz1	Fstl1	0.7485681
Postn	Lyz1	0.74850965
Wdr92	Rtn4	0.7481005
Gm10221	LOC631040	0.74798363
Anxa2	Gm15887	0.74798363
Cox6a2	LOC100048613	0.74786675
LOC100047501	Cstb	0.7478083
Tmsb4x	Rbm3	0.74774987
Anxa2	Plin2	0.74774987
Postn	LOC100047501	0.7474576
Cs	Ldhb	0.7474576
Anxa2	Hif1a	0.74722385
Hrc	Ndufs2	0.74710697
LOC640441	Rbm3	0.7470485
Uqcrc2	Ndufa7	0.7469316
Myl3	Bsg	0.7469316
Ctss	Gm9800	0.7468147
Aco2	Aldoa	0.74675626
Tpm4	Gm9800	0.7466394
Tnnc1	LOC100048613	0.74658096
Actg1	Hmox1	0.7464641
Ech1	Ndufa9	0.7464056
Fbln2	Tuba1a	0.7462887
Eno3	Ndufs2	0.74617183
LOC100048142	Fbln2	0.74611336
Col1a1	Lyz1	0.7459965
Mybpc3	Tnnc1	0.7457043
Myh6	Eno3	0.7456458
Idh2	Ndufa9	0.74558735
Wdr92	Hmox1	0.74552894
Lpl	Ndufab1	0.7452367
Sdhd	Cox7a2	0.7451198
Pgam2	Cs	0.7451198
Actg1	Bgn	0.74488604
Ndufb9	Mdh2	0.74441844
Postn	Ppia	0.74430156
Ogdh	Uqcrc1	0.74430156
Bgn	Col8a1	0.7441847
Col1a1	Col8a1	0.74389243
Ndufc1	Cox7a2	0.74377555
Ctss	LOC100047501	0.74365866
Ctgf	S100a6	0.74365866
Anxa2	Rps19	0.74360025
Bsg	Ndufa9	0.74348336
Ldb3	Pfkm	0.7434249
Sparc	Ifitm3	0.7433665
S100a11	Fhl1	0.743308
Slc25a4	Ndufa7	0.7431911
Dci	Phyh	0.7431911
Atp2a2	Nnt	0.74307424
Chchd10	Uqcrc1	0.74301577
Hmox1	Msn	0.7428989
Ppia	Nppa	0.7427235
Gm10116	Plp2	0.7426651
Cox6a2	Gm10221	0.7426651
Rps19	Cstb	0.7425482
Fhl2	Atp2a2	0.7425482
Gm10116	Lyz1	0.7425482
Cd14	Ifitm3	0.74248976
Anxa2	LOC100047501	0.7420806
LOC640441	Cfl1	0.7420222
Eef1a2	Aldoa	0.7420222
Coq9	Slc25a11	0.7420222
Ldb3	Ndufa7	0.74167156
S100a6	Bgn	0.7416131
Gm10116	Eef1a1	0.7415546
Tuba1b	Cstb	0.7414962
Nnt	Hrc	0.74143773
Actg1	Ppia	0.7413793
Rps19	Pabpc1	0.74114555
Anxa2	Esd	0.7410871
LOC631040	Cox7a2	0.7409702
Serpina3n	Hmox1	0.7408533
LOC100047429	Sdhb	0.74079484
Slc25a4	Ndufb9	0.74079484
Tmsb4x	Lyz1	0.74079484
Sparc	Hif1a	0.74067795
Myl3	Mdh2	0.74067795
Tmsb4x	Timp1	0.74056107
Myh6	Tnnc1	0.7404442
Ndufb3	LOC674583	0.7403273
Chchd10	Ndufa7	0.7402688
Tpm4	Hspa5	0.74015194
Ech1	LOC100047429	0.7400935
Tmsb4x	Ccl9	0.74003506
Cox7a1	Ndufb8	0.73997664
Tnni3	Ogdh	0.73997664
S100a6	Lyz1	0.7399182
Cox6a2	Ndufb9	0.7397428
Myh6	Mb	0.73950905
LOC640441	Msn	0.73945063
Lgals1	Ppia	0.73945063
Uqcrq	Sdhb	0.73945063
Acaa2	Ndufs3	0.73933375
Ech1	Nnt	0.7392168
Gm15887	Rbm3	0.7392168
LOC100048142	Rtn4	0.7391584
Postn	Fbln2	0.7391584
Timp1	Tubb6	0.7390999
Nppb	Tpm4	0.7390415
Esd	Pabpc1	0.73898304
Actg1	Ccl2	0.73898304
Gm10221	Dci	0.73880774
Tnnc1	Uqcrq	0.73874927
Tuba1b	Timp1	0.7386324
Emp1	Gm15887	0.7385155
Ldb3	Ndufa9	0.7383986
Eef1a1	Fbln2	0.7379895
Lyz2	Ccl9	0.737931
Cox7a2	Ldhb	0.737931
Fhl2	Cox7a2	0.7378141
Dci	Bsg	0.7377557
Ppia	Hif1a	0.73769724
Tnni3	Mybpc3	0.73763883
S100a11	Lyz1	0.73763883
Ndufv1	Cox5b	0.73717123
Mybpc3	Eno3	0.7371128
Mybpc3	Myl2	0.7371128
Bsg	Slc25a11	0.73705435
Ndufa5	Sdhd	0.73705435
Sdhb	Coq9	0.736353
Nppb	Col4a1	0.73629457
Ech1	Ogdh	0.7362361
Dynll1	Fstl1	0.7361192
Cd14	Tubb6	0.7359439
Rps19	Msn	0.73576856
Postn	Gm9800	0.7357101
Gm9800	Msn	0.7356517
Anxa2	Lyz2	0.7355932
Fstl1	Plp2	0.7355932
Pygm	Ndufs2	0.7355932
Postn	Col1a2	0.7355348
Tnni3	Ech1	0.7351841
Ctgf	Nppa	0.73512566
Ogdh	Nnt	0.7348919
Aco2	Sdhc	0.73459965
Anxa2	Tuba1b	0.7345412
Actg1	Fstl1	0.73448277
Mdh2	Mb	0.7343659
Col1a1	Cfl1	0.7341321
Actg1	Ifitm3	0.7341321
Col1a1	Tmsb4x	0.73407364
Chchd10	Hrc	0.73407364
Tmsb4x	S100a6	0.73401517
Ctss	Fhl1	0.73401517
Tpm4	Nppa	0.73395675
LOC100047501	Msn	0.73395675
Dci	Ndufc1	0.73383987
Hadhb	Hrc	0.73383987
Col5a2	LOC100047501	0.7336645
Timp1	Fstl1	0.7336061
Nppa	Rbm3	0.7335476
S100a11	Tuba1b	0.73343074
LOC100046199	LOC631040	0.73343074
Ccl9	Fbln2	0.73331386
Ppia	Ifitm3	0.733197
Ogdh	Dci	0.7331385
Dynll1	LOC100046668	0.7331385
Ctgf	Fbln2	0.7329632
Ctgf	Tmsb4x	0.73278785
Ndufb3	Cs	0.73267096
Eef1a2	Cox5b	0.73267096
Dynll1	Plp2	0.7326125
LOC631040	Ndufa7	0.7325541
Ndufs2	Slc25a11	0.7323787
Eef1a2	Dci	0.7323203
Tuba1b	Rtn4	0.73226184
Ndufa7	Cox5b	0.73220336
Ndufs3	Sdhd	0.7318527
Tnnc1	Ndufa7	0.7317943
Myh6	Chchd10	0.73167735
Idh2	LOC100047429	0.73167735
Fhl1	Pabpc1	0.73156047
Anxa2	Fhl1	0.7314436
Cox6a2	Bsg	0.7313852
Myh6	Fabp3	0.7312683
Rtn4	Fstl1	0.7312098
Myh6	LOC100047429	0.7311514
Myl3	LOC100048613	0.73109293
Bgn	Col1a2	0.73109293
Gm15887	Lyz1	0.73097605
Lyz2	Msn	0.73097605
Hif1a	Timp1	0.7309176
Chchd10	Ndufb9	0.7308007
Ndufv1	Hrc	0.7307423
Eef1a2	Ndufa9	0.7307423
Cd14	Rbm3	0.7306838
Cd14	Msn	0.7306254
Postn	Actg1	0.73045003
Lgals1	S100a11	0.73039156
Col4a1	Gm15887	0.73039156
Cd14	Ccl9	0.72986555
Col1a1	Dynll1	0.72974867
Tuba1c	Ppia	0.7295149
Sparc	Cd14	0.7294565
Rtn4	Gm9800	0.72933954
Fhl2	Hadhb	0.7292811
Sdhc	Ndufa7	0.7291058
S100a6	LOC100048142	0.7291058
Spp1	Col8a1	0.72863823
S100a6	Hif1a	0.72857976
Cstb	App	0.72852135
Postn	Rbm3	0.7284629
Mdh2	Atp5a1	0.728346
Uqcrc2	Cox7b	0.7282876
Actg1	Tuba1a	0.7282291
Aco2	LOC100047429	0.72805375
Cox6a2	Eno3	0.72799534
LOC100046668	Plp2	0.72787845
Mybpc3	Aco2	0.7277031
Myl3	Mybpc3	0.7277031
Lyz2	LOC100047501	0.72752774
S100a8	Tubb6	0.72752774
Ppia	Esd	0.72752774
Eef1a1	Cfl1	0.7274693
Dynll1	Msn	0.7274693
Tnnt2	Mdh2	0.72729397
Anxa2	Dynll1	0.72729397
Eef1a1	Gm15887	0.72729397
Hspa5	Msn	0.72723556
Ech1	Coq9	0.7270602
Emp1	Txn1	0.7270017
Cox6a2	Ndufv1	0.72688484
Myh6	LOC100048613	0.72688484
Tnni3	BC004004	0.72670954
LOC100046199	Uqcrc2	0.7266511
S100a6	Serpina3n	0.7264173
Fhl2	Pdha1	0.72624195
Tuba1a	Plin2	0.72618353
Rtn4	LOC640441	0.72612506
Postn	Col8a1	0.72612506
Ctss	Dynll1	0.7258913
Col1a1	Pabpc1	0.7258913
Tnnc1	Aldoa	0.7258913
Hopx	Sdhd	0.7257744
Fbln2	Plp2	0.7256575
Anxa2	Fstl1	0.7256575
Slc25a4	Aldoa	0.72559905
Rtn4	LOC100047501	0.72554064
Nppa	Fbln2	0.72548217
Ech1	Sdhb	0.72548217
Ctss	Actg1	0.72542375
Sdhc	2010107E04Rik	0.72542375
Pygm	Slc25a11	0.72542375
Cstb	Plp2	0.72542375
Cd14	Rtn4	0.72542375
Ctss	Fbln2	0.7252484
Tnni3	Aldoa	0.7250146
Col4a1	Tuba1a	0.72478086
Cox6a2	LOC100047429	0.7246639
Eef1a2	LOC100046199	0.7244886
Eno3	BC004004	0.72443014
Pfkm	Ndufs2	0.72443014
Aco2	Ldb3	0.72437173
Ctgf	Ifitm3	0.72431326
S100a6	Ctsl	0.72431326
Bgn	Timp1	0.72431326
Fam134b	Cox7b	0.724021
Ctss	Nppa	0.7238457
Cox7a2	Atp5a1	0.72361195
Tmsb4x	LOC640441	0.7234366
Serpina3n	Ppia	0.7234366
Gm15887	Txn1	0.7233781
Actg1	Rbm3	0.722969
Serpina3n	Pabpc1	0.7227352
Tubb6	Rbm3	0.7226768
Msn	Ctsl	0.7226768
Ndufs3	Pgam2	0.7225599
Eno3	Mdh2	0.7225599
Lyz2	Bgn	0.7223846
Myl3	Eno3	0.7223261
Sdhc	LOC631040	0.7222092
Lyz2	Rtn4	0.72209233
Wdr92	Tpm4	0.72209233
Dci	Ndufs2	0.7220339
S100a11	Cd14	0.72191703
Tuba1a	Fstl1	0.72191703
LOC100048142	Col8a1	0.7218001
Hif1a	Tubb6	0.7217417
Eno3	Hadhb	0.7216248
Lyz2	Cfl1	0.7215079
Wdr92	Msn	0.7215079
Aco2	Gm10221	0.72144943
Eef1a1	Cd14	0.72127414
Lyz2	Ifitm3	0.7209819
Dci	Pdha1	0.720865
Chchd10	Cox7a1	0.72080654
Coq9	Ndufs2	0.7207481
Ech1	LOC631040	0.72068965
Anxa2	Bgn	0.7206312
Ctgf	Fhl1	0.7205143
Myl3	Ndufb9	0.7205143
Mb	Aldoa	0.7204559
Fhl2	Ndufb8	0.7204559
Aco2	Tnnc1	0.7203974
Ndufa7	Ndufa9	0.720339
Tnni3	Uqcrc2	0.720339
Uqcrc2	Gm10221	0.720339
Dci	Coq9	0.7202805
Eef1a2	Fxyd1	0.72016364
Eno3	Pgam2	0.72016364
Nppa	Pabpc1	0.72004676
LOC100047429	Slc25a11	0.7199883
Mt1	Serpina3n	0.7198714
Tuba1b	Msn	0.7198714
Ctss	LOC100046668	0.719813
LOC100047429	Ndufb9	0.7197545
Nppb	Emp1	0.7197545
Spp1	Ppia	0.7197545
Hadhb	Pfkm	0.7197545
Fstl1	Rbm3	0.71952075
Tnni3	LOC100047429	0.7194623
Ccl9	Rps19	0.71940386
Mt2	Ccl9	0.7193454
Spp1	Tuba1b	0.7193454
Sdhc	Ndufs2	0.719287
Hmox1	Hif1a	0.7192285
Wdr92	S100a8	0.7191701
Fbln2	Timp1	0.7191701
Lyz1	Txn1	0.7191116
Lpl	Lmo7	0.71899474
Ech1	Hrc	0.71887785
LOC100047429	Ndufb8	0.7187025
Pdha1	2010107E04Rik	0.7185272
Eef1a1	Col4a1	0.7185272
Ndufa5	LOC674583	0.7184687
Spp1	Pabpc1	0.7184103
Spp1	Cstb	0.71835184
Ier3	Hif1a	0.7181765
Ndufc1	Ndufa9	0.7181181
Cstb	Esd	0.7180596
Ctgf	Anxa2	0.7180596
Idh2	Nnt	0.7180012
Eef1a1	Msn	0.7178843
Hk1	Ifitm3	0.71770895
Cox7a1	Cox5b	0.7176505
Col5a2	Tuba1b	0.7176505
LOC100046199	Mdh2	0.7176505
Tuba1b	Nppa	0.7175336
Myl3	Cox5b	0.7174752
Uqcrc2	Sdhb	0.7173583
Eef1a1	Nppa	0.7172998
Timp1	Txn1	0.7172414
Acadm	Atp5a1	0.71718293
Anxa2	Hmox1	0.71694916
Hadhb	LOC100047429	0.7168907
Myl3	Ndufv1	0.7168323
Ndufa5	Ndufab1	0.71659845
Ldb3	Ndufs2	0.71654004
Nppb	Tubb6	0.71630627
Acaa2	Hopx	0.71630627
Ogdh	Uqcrq	0.7162478
Hk1	Txn1	0.716014
Ech1	Hadhb	0.71589714
Tmsb4x	Pabpc1	0.71578026
Ctss	Col1a1	0.7155465
Myl3	Ogdh	0.715488
Ech1	Sdhc	0.71537113
Tuba1b	Col4a1	0.71531266
Myl2	Ndufa7	0.71531266
Ier3	Tubb6	0.71525425
Cstb	Lyz1	0.7151958
Hk1	Msn	0.71513736
Col1a1	Fbln2	0.7150205
LOC100046199	Cox5b	0.7150205
Gm15887	App	0.7149036
Ppia	LOC100048142	0.7148451
Eef1a2	Tnnc1	0.71478665
Sparc	App	0.71466976
Gm15887	Cfl1	0.71466976
Gm10116	Lyz2	0.7145529
Cox7b	Dci	0.71449447
Ctss	LOC100048142	0.7143191
Ndufv1	Pygm	0.71426064
Lmo7	Sdhd	0.71414375
Fbln2	Hif1a	0.71408534
Ndufv1	Gm10221	0.71408534
Hadhb	Sdhd	0.71402687
Tpm4	Tuba1a	0.71402687
Ifitm3	Timp1	0.7138516
Lyz2	Txn1	0.71361774
S100a6	Esd	0.71361774
Spp1	Msn	0.71344244
Tmsb4x	Rps19	0.71344244
Ogdh	Fxyd1	0.713384
Anxa2	Plp2	0.713384
Uqcrc2	BC004004	0.71332556
Col1a1	Cstb	0.7132671
Eef1a2	Chchd10	0.7131502
Tmsb4x	Ppia	0.7131502
Col1a1	Col4a1	0.71309173
Uqcrc2	Fam134b	0.7130333
S100a6	Eef1a1	0.71279955
Fabp3	Tnnt2	0.7125073
Actg1	Hspa5	0.7125073
Pdha1	Sdhd	0.7125073
Postn	Cd14	0.71233195
Fbln2	Rbm3	0.71233195
Rps19	Rbm3	0.71221507
Myl3	Gm10221	0.71221507
Lmo7	Ldhb	0.71221507
Ech1	Aco2	0.7119813
S100a6	Tuba1a	0.7119228
Cfl1	Plp2	0.7118644
2010107E04Rik	Ndufa9	0.71180594
LOC640441	Ccl2	0.71180594
Actg1	Lyz2	0.71180594
Fhl2	Mb	0.71180594
Bgn	Hif1a	0.71168905
Ech1	LOC100046199	0.7113969
Pfkm	Pgam2	0.7113384
Chchd10	Slc25a4	0.7112799
Uqcrc2	Ldb3	0.7112799
Col1a1	Tpm4	0.7112799
Gm15887	Timp1	0.7112215
Nnt	Bsg	0.71116304
Nppb	Actg1	0.71104616
Idh2	Cox5b	0.71104616
Ndufc1	Cs	0.71098775
Nnt	LOC631040	0.7108124
LOC100048142	Pabpc1	0.7108124
Hopx	Ldhb	0.7107539
S100a11	LOC640441	0.7106955
Esd	Txn1	0.71063703
Mdh2	Cox5b	0.71063703
Sdhd	Uqcrb	0.71063703
Chchd10	Hadhb	0.71052015
Anxa2	Lyz1	0.7101695
Col1a1	Nppa	0.7101695
Emp1	Tuba1a	0.710111
Aco2	Fxyd1	0.710111
Emp1	Dynll1	0.7100526
Slc25a4	LOC100047429	0.7099357
Cox7a1	Mdh2	0.70987725
Myl3	Ndufb8	0.70981884
Acadm	Ldhb	0.70981884
Ppia	Tuba1a	0.70970196
S100a11	LOC100047501	0.7094097
Wdr92	Hif1a	0.7092928
Coq9	Cox5b	0.7092928
Tuba1c	Emp1	0.70923436
Eef1a1	Emp1	0.7091175
LOC100047429	Mdh2	0.709059
S100a11	Ctsl	0.7088837
Ndufa7	Fxyd1	0.7084161
Lyz2	LOC100048142	0.7082408
Ndufb8	Slc25a11	0.7081239
LOC100048142	Gm15887	0.70800704
Spp1	LOC100047501	0.70794857
Hif1a	Fstl1	0.70794857
Cd14	Timp1	0.7078901
LOC631040	2010107E04Rik	0.7077148
Slc25a4	LOC100048613	0.7075979
S100a11	Plp2	0.70736414
Ifitm3	Tubb6	0.7071303
S100a11	Rps19	0.7071303
Tmsb4x	Nppa	0.70683813
Hspa5	Gm9800	0.70683813
Ndufa5	Ndufb3	0.70677966
Ndufa5	Hopx	0.70677966
Txn1	Cfl1	0.7066043
Hadhb	Cox7a2	0.7066043
Cox6a2	Cox5b	0.7065459
Ech1	Idh2	0.7065459
Myl3	Sdhb	0.706429
Dynll1	Tpm4	0.70637053
LOC100047429	LOC631040	0.70619524
S100a11	Hk1	0.70619524
Tnni3	Gm10221	0.70613676
Tuba1c	Cfl1	0.70613676
Ndufa7	BC004004	0.7059614
Rtn4	Hk1	0.705903
Pgam2	Ldhb	0.7058445
Sdhd	Ldhb	0.7058445
Sdhc	Cox5b	0.70572764
Sparc	Cfl1	0.7055523
Tnni3	Ndufb8	0.70549387
Eef1a1	Cstb	0.70549387
Serpina3n	Tpm4	0.7054354
Ndufb3	Cox7a2	0.705377
Gm15887	Pabpc1	0.705377
Ccl9	LOC100046668	0.705377
Eno3	Idh2	0.7052601
LOC100048613	Aldoa	0.7052601
Mgp	Lum	0.7052016
Anxa2	LOC100048142	0.7050263
Sparc	LOC640441	0.7049094
LOC100048142	Tubb6	0.7049094
Idh2	Pfkm	0.7047341
LOC640441	Cxcl1	0.70455873
LOC100046199	LOC100047429	0.7045003
Ctss	Hif1a	0.7045003
LOC640441	Cstb	0.7043834
Hmox1	Ppia	0.7043834
Ctgf	LOC100048142	0.7042665
Tuba1c	Pabpc1	0.7041496
Slc25a11	Ndufa9	0.7041496
Col1a1	S100a6	0.7039743
Sdhd	Phyh	0.70391583
Pabpc1	Ctsl	0.7038574
Actg1	Txn1	0.70379895
Tmsb4x	Eef1a1	0.70368207
Emp1	Gm9800	0.7035652
Cox6a2	Ndufb8	0.7035067
S100a11	App	0.7035067
Gm10116	Fbln2	0.7033314
Fhl2	Slc25a11	0.70327294
Col5a2	Fhl1	0.70321447
Ndufb9	Sdhb	0.70303917
Gm10116	Pabpc1	0.70303917
Anxa2	Tuba1a	0.7029807
Ldb3	Fxyd1	0.7027469
S100a11	Hmox1	0.7027469
Dci	Sdhb	0.7026885
Ech1	Ndufb9	0.7026885
Tnnt2	Uqcrb	0.70263004
Bsg	Fxyd1	0.7024547
Eef1a2	BC004004	0.7023963
Hadhb	Dci	0.7022794
Rps19	Fbln2	0.7022794
Pygm	Ndufa9	0.7022794
Uqcrc1	Ndufs2	0.70210403
Fhl2	Idh2	0.70204556
Actg1	Tuba1c	0.70198715
Eno3	Ndufb8	0.70198715
Ccl9	Bgn	0.70198715
Lyz2	Timp1	0.70198715
Gm9800	Rbm3	0.7019287
Emp1	App	0.7019287
Chchd10	Mdh2	0.7019287
Pgam2	Ndufc1	0.7016949
Gm10116	Rps19	0.7016365
Ndufb9	Hrc	0.70140266
Lgals1	S100a6	0.7012858
Nnt	Slc25a11	0.7011105
Nnt	Cox7b	0.7009936
Aco2	Pfkm	0.7009351
Ctss	Eef1a1	0.70087665
Nppa	LOC100047501	0.70081824
Sdhb	Ndufs2	0.70075977
Gm10116	Dynll1	0.7006429
Rtn4	Esd	0.7006429
Postn	Dynll1	0.7006429
Ndufb9	Ndufab1	0.700526
Tuba1b	Tpm4	0.700526
Mybpc3	BC004004	0.70023376
LOC100047501	App	0.70023376
Actg1	Dynll1	0.70023376
Ech1	Cox5b	0.70023376
Lyz2	LOC100046668	0.70023376
LOC674583	Ldhb	0.7001169
Ech1	BC004004	0.7
Hif1a	Gm9800	0.6999416
Postn	Rps19	0.6999416
Acadm	Cox7a2	0.6998247
Uqcrc1	Cox5b	0.69959086
Wdr92	Actg1	0.69918174
Ccl2	Hif1a	0.6991233
Col5a2	Rps19	0.6991233
Idh2	Ndufv1	0.69900644
Serpina3n	Ifitm3	0.6988311
Fhl1	Col4a1	0.6988311
Tnnc1	Gm10221	0.6986558
Coq9	BC004004	0.6986558
Rtn4	Ctsl	0.69842196
Myh6	Ndufb9	0.69836354
Dynll1	Cstb	0.69824666
Ndufb9	Coq9	0.6980713
Tuba1a	Cstb	0.6979544
Ccl9	Tuba1b	0.69789594
Col5a2	Cd14	0.6976622
LOC100046668	Lyz1	0.69760376
Postn	Ccl9	0.69760376
Serpina3n	Emp1	0.6975453
Eef1a2	Gm10221	0.6973115
Bgn	LOC640441	0.69725305
LOC100047429	Sdhc	0.69719464
Col5a2	Spp1	0.69707775
Lyz2	Fstl1	0.6968439
Pgam2	Slc25a11	0.6967855
S100a6	Tuba1b	0.69672704
Wdr92	Tubb6	0.69661015
Chchd10	Ech1	0.69649327
Hadhb	Bsg	0.69643486
Fhl1	Txn1	0.6963764
Tuba1c	Timp1	0.6962595
LOC631040	Phyh	0.6962595
Col5a2	Tuba1a	0.696201
Eef1a2	Nnt	0.696201
Hopx	Ndufc1	0.6961426
LOC631040	Ndufa9	0.6961426
Tmsb4x	Fstl1	0.6961426
Hadhb	Atp2a2	0.69608414
Nppb	Ctgf	0.6960257
Cox7a2	Ndufab1	0.69596726
Sparc	Fstl1	0.69579196
Txn1	Fstl1	0.6957335
Sparc	Lyz2	0.695675
Gm15887	Hk1	0.6956166
Uqcrq	Hrc	0.69555813
Hopx	Phyh	0.69538283
Cox7a2	Uqcrb	0.6952075
Gm10116	S100a11	0.6952075
Serpina3n	Col4a1	0.69514906
Lgals1	Plp2	0.6950906
Cox7a1	Hopx	0.69491524
Cfl1	Plin2	0.69479835
LOC100046199	Tnnc1	0.69479835
Lyz1	Ifitm3	0.69479835
Col4a1	Hspa5	0.69479835
Ndufb8	Hrc	0.69473994
Serping1	Ctsl	0.69468147
Fhl1	Cfl1	0.6945646
Col4a1	LOC100047501	0.6945646
Emp1	Lyz1	0.6945061
Tuba1a	Cfl1	0.6945061
Cox7a1	Slc25a11	0.6944477
S100a6	Rps19	0.6943308
Ccl9	Fstl1	0.6942139
Mt2	Ier3	0.6942139
Uqcrq	Aldoa	0.69403857
Uqcrq	Sdhc	0.69398016
Tmsb4x	Hk1	0.6939217
Myl3	Aldoa	0.6938048
LOC100046199	Ndufb9	0.6936879
Col5a2	Col8a1	0.6936879
Myl3	Uqcrc2	0.69362944
Uqcrc1	Slc25a11	0.69357103
Spp1	Rbm3	0.69351256
Uqcrq	LOC631040	0.6933372
Mt2	Cebpd	0.693045
Cox7a1	Hrc	0.69281125
Pygm	Sdhc	0.6927528
Ppia	Cd14	0.6927528
Chchd10	BC004004	0.6926943
Gm10221	Ndufab1	0.6926359
Actg1	Col1a1	0.6926359
Tuba1a	Txn1	0.6925774
Cstb	Plin2	0.6925774
Ndufs3	Slc25a11	0.692519
Ndufb9	LOC631040	0.69246054
Sdhc	Coq9	0.69246054
Lyz2	Ppia	0.69246054
Mt2	Rtn4	0.6924021
Nppb	Xirp1	0.69234365
Hopx	Cox7a2	0.69234365
Acadm	Cs	0.69228524
Ppia	Dynll1	0.69222677
Myh6	Ogdh	0.691993
Chchd10	Coq9	0.69170076
Idh2	Pdha1	0.69170076
Ier3	S100a8	0.69170076
Aco2	Slc25a4	0.69164234
Rps19	Rtn4	0.6914085
Lgals1	Fstl1	0.6914085
S100a11	Esd	0.6914085
Wdr92	Emp1	0.6913501
LOC100048142	App	0.69129163
Tmsb4x	Hmox1	0.6912332
Tuba1b	Cfl1	0.6912332
Hrc	Pgam2	0.69117475
Actg1	Hspa1b	0.69117475
Spp1	Anxa2	0.6909994
Ndufb9	Ndufa9	0.690941
Pfkm	Ndufb8	0.690941
Dci	Ndufab1	0.6908825
Hopx	LOC631040	0.6908241
S100a6	Plp2	0.6907072
Ccl9	Lyz1	0.6907072
Fbln2	Lyz1	0.69064873
Eef1a2	Uqcrc2	0.6905903
Ier3	Serpina3n	0.6905903
Mybpc3	Ogdh	0.6905903
Gm10116	Cstb	0.6905903
Cox7a1	Cox6c	0.6905903
Mt2	Col4a1	0.69053185
Ogdh	Ndufs2	0.6904734
Aco2	Uqcrc2	0.6903565
Gm10116	S100a6	0.6901812
Ctss	Ctsl	0.6901227
Ctgf	Col5a2	0.69000584
LOC100047501	Col8a1	0.6899474
Ctss	Sparc	0.6899474
Hrc	Ndufa7	0.68988895
Ppia	Rps19	0.6898305
Tuba1b	Rbm3	0.6897136
Tuba1c	Tpm4	0.6896552
LOC100047429	Dci	0.6896552
Fhl2	Ndufs3	0.6895967
S100a6	App	0.6895383
Nppb	Cfl1	0.6894214
Ptgds	Dci	0.6894214
Hadhb	Slc25a11	0.68936294
Tuba1c	Plin2	0.6891292
Ndufb9	BC004004	0.6891292
Cd14	S100a8	0.6890707
Eef1a1	Pabpc1	0.6888954
Aco2	Ogdh	0.6888954
Hadhb	Cox7a1	0.68883693
Sparc	Msn	0.68883693
Mybpc3	Pfkm	0.68883693
Hadhb	Ndufb8	0.68872005
LOC100048142	Rbm3	0.68860316
Fhl1	Tubb6	0.68860316
App	Lyz1	0.6885447
Cox5b	BC004004	0.6885447
Hopx	Ndufab1	0.6884863
Spp1	Ccl9	0.6882525
LOC640441	Timp1	0.6880187
Eno3	LOC631040	0.68796027
Hk1	LOC100047501	0.6879018
Ech1	Ndufc1	0.6877849
Ndufs3	Cs	0.6877849
LOC631040	Bsg	0.6877265
Pdha1	LOC631040	0.6877265
Ccl2	Arg1	0.68749267
LOC100047429	Mb	0.6873174
Ldb3	Slc25a11	0.6872005
LOC100047429	Ndufc1	0.6872005
Eef1a1	Rtn4	0.687142
Acaa2	Atp5a1	0.6870251
Acaa2	Ndufb9	0.68696666
Wdr92	Ccl2	0.68690825
LOC100047429	Cox7a2	0.68690825
Serpina3n	Plp2	0.68690825
Pdha1	Ndufs2	0.6868498
Tnni3	Hrc	0.6868498
Pgam2	Ndufa9	0.68679136
Cd14	Gm15887	0.6867329
Actg1	Fhl1	0.6867329
Lgals1	Fbln2	0.6866745
Myh6	Sdhb	0.6865576
Col4a1	Txn1	0.6865576
Sdhd	Cs	0.6865576
Eef1a1	Tpm4	0.6864407
Nnt	Ndufa7	0.6864407
Nppb	Rtn4	0.6864407
Col5a2	Gm9800	0.68626535
Gm15887	Fbln2	0.68614846
Mt2	Tubb6	0.6860316
Cox7b	Phyh	0.6860316
Sparc	Col1a2	0.6860316
Wdr92	Cstb	0.6859731
Timp1	Col8a1	0.6859731
Eef1a1	Lyz2	0.6859731
Gm15887	LOC100046668	0.6859147
Lgals1	Col8a1	0.6859147
Serpina3n	Tubb6	0.68573934
Gm10221	Phyh	0.68573934
Tnni3	Sdhc	0.68568087
Hmox1	LOC100048142	0.6854471
Nnt	Sdhb	0.6853887
Ppia	Plin2	0.6853887
Myh6	Ndufv1	0.6852133
Tpm4	Lyz1	0.6852133
Sdhb	BC004004	0.68515486
Tnni3	Cox7b	0.685038
Ifitm3	Fstl1	0.68497956
LOC100048142	Timp1	0.6849211
Lmo7	Cs	0.6847458
Uqcrq	Pfkm	0.6846873
Ctgf	Gm15887	0.68457043
Emp1	Col8a1	0.68457043
Postn	Eef1a1	0.68445355
Gm10116	Gm15887	0.68445355
Wdr92	Col4a1	0.68445355
Slc25a4	Tnnc1	0.6843951
Tpm4	LOC100047501	0.68433666
Hmox1	Bgn	0.68433666
Tuba1a	Esd	0.6842782
Hrc	BC004004	0.6841029
Hadhb	Gm10221	0.68398595
Lyz1	Timp1	0.68392754
Tnnc1	Ndufv1	0.68386906
Myh6	Cox5b	0.68381065
Gm15887	Tubb6	0.68345994
Hif1a	S100a8	0.68334305
Ogdh	Slc25a11	0.68328464
S100a11	Gm9800	0.68322617
Wdr92	LOC640441	0.6831093
Slc25a4	Bsg	0.6830509
Nppa	Ifitm3	0.6829924
Fhl1	Fstl1	0.6829924
Fbln2	LOC100046668	0.682934
Serpina3n	Ctsl	0.682934
Eef1a1	Timp1	0.6828755
Ier3	Cxcl1	0.68270016
Nppb	Cstb	0.68264174
Postn	Hif1a	0.68252486
Postn	Fhl1	0.6824664
Ldb3	LOC631040	0.6823495
Postn	Ctgf	0.6823495
Spp1	Tubb6	0.6823495
LOC631040	Ndufs2	0.6823495
Serpina3n	Hif1a	0.6822326
Actg1	Gm15887	0.68211573
Ndufa9	Fxyd1	0.68199885
LOC100047501	Rbm3	0.68199885
Gm15887	Nppa	0.68199885
Ndufb9	Sdhc	0.6817066
Ppia	Ctsl	0.6817066
Myl3	LOC100047429	0.68164814
Ctss	Cd14	0.6815897
LOC100048142	Gm9800	0.68147284
Sparc	Pabpc1	0.68141437
Nppb	Hmox1	0.68141437
Col5a2	Tubb6	0.68141437
Ndufc1	2010107E04Rik	0.68135595
Spp1	Nppa	0.68135595
Cox6a2	Ogdh	0.6812975
Esd	Rbm3	0.68123907
S100a6	Col8a1	0.6811806
Ier3	Tpm4	0.6811221
Mt2	LOC640441	0.68100524
S100a6	LOC100046668	0.68082994
Tubb6	Plin2	0.68071306
Fhl1	Ppia	0.6804792
Cox7a2	Cs	0.6804792
Coq9	Ndufc1	0.6804792
Hmox1	Ifitm3	0.6804208
LOC100046668	Pabpc1	0.68036234
Col4a1	Gm9800	0.68018705
Ndufb9	Ndufb8	0.6801286
Rps19	Cfl1	0.6800117
LOC100047429	Cox7a1	0.6799532
Nppb	Nppa	0.6798948
Ctss	Plp2	0.67983633
LOC100048142	Fstl1	0.67966104
Ppia	Gm15887	0.67960256
Ppia	Lyz1	0.67960256
Acadm	Lpl	0.67960256
Ndufv1	Uqcrc2	0.67954415
Serping1	App	0.67954415
Wdr92	S100a11	0.67954415
Spp1	Gm15887	0.67954415
LOC100047501	Cfl1	0.6794272
Sparc	Cstb	0.6793688
Ier3	Hspa5	0.6793103
Spp1	Eef1a1	0.6793103
LOC100046199	LOC100048613	0.6792519
Anxa2	Nppa	0.679135
Aco2	Hrc	0.679135
Gm15887	Gm9800	0.67907655
Lyz2	Fbln2	0.67895967
Rps19	LOC100046668	0.67890126
LOC100046199	Ndufb8	0.6788428
Esd	Fstl1	0.6787843
Atp2a2	Mb	0.6787259
Mt2	Tpm4	0.6786674
Rps19	Dynll1	0.6784921
Mybpc3	Ndufv1	0.6783168
Myl2	Gm10221	0.6781999
Lgals1	Lyz1	0.678083
Eef1a1	H2-D1	0.678083
Spp1	LOC100046668	0.6779661
Myl3	Ech1	0.67790765
Msn	Plp2	0.67779076
LOC100048142	Col1a2	0.6776154
Mb	LOC100048613	0.6776154
Ogdh	Uqcrc2	0.6776154
Tuba1a	Msn	0.677557
Ccl2	Hspa5	0.6774985
Myh6	Hrc	0.6774401
Rps19	Tpm4	0.6774401
Rps19	LOC100047501	0.6773232
Sdhc	Slc25a11	0.67726475
LOC100046199	Bsg	0.67720634
Atp2a2	Atp5a1	0.67720634
Cox6a2	Mybpc3	0.6770894
App	C1qa	0.67656344
Tnnt2	Lpl	0.67650497
Tubb6	Pabpc1	0.6764465
Ndufab1	LOC674583	0.6763881
Mdh2	Aldoa	0.6763296
Lgals1	Lyz2	0.6763296
Dci	2010107E04Rik	0.6762127
LOC100047429	Pgam2	0.6761543
Eef1a2	Mdh2	0.67609584
Bgn	Lyz1	0.67603743
Slc25a4	Mb	0.67603743
Mdh2	Hrc	0.67603743
Lyz1	Msn	0.67597896
Ccl9	Hspa5	0.6759205
Ndufb8	Ndufa9	0.67556983
Tmsb4x	Anxa2	0.6755114
Hrc	Ndufc1	0.6755114
Ldb3	Cox5b	0.67545295
Gm10221	LOC100048613	0.67545295
Eno3	Dci	0.67539454
Fhl2	LOC631040	0.67533606
Ctgf	Ctss	0.6752776
Myl2	Mb	0.6752192
Gm10116	Ppia	0.6752192
Nnt	Ndufab1	0.6751607
Rps19	Plp2	0.6750438
Ndufc1	Slc25a11	0.6749854
LOC674583	Cs	0.67481005
Pygm	BC004004	0.67481005
Ptgds	Ndufa9	0.6747516
S100a11	Hspa5	0.67469317
Nnt	Sdhc	0.67469317
Uqcrb	Cox6c	0.6746347
Uqcrc2	Ndufab1	0.6744594
Bsg	Aldoa	0.6744009
Tnnt2	Gm10221	0.6743425
Rps19	Col4a1	0.6743425
Tuba1b	Emp1	0.67428404
Wdr92	Hspa5	0.67416716
Tuba1c	Fstl1	0.6741087
Chchd10	Ogdh	0.6741087
Dynll1	Ifitm3	0.6739334
Fhl1	Nppa	0.6738749
Ctss	Hk1	0.6738749
Spp1	Txn1	0.6738165
Tuba1b	Fbln2	0.6738165
Rps19	Hif1a	0.67352426
Ldb3	Uqcrq	0.67352426
Idh2	Cox7a2	0.67352426
Ctgf	Fstl1	0.6734074
Lgals1	LOC100048142	0.6734074
Ndufa7	Ndufab1	0.6733489
Nnt	Coq9	0.6732905
Fhl1	Gm15887	0.673232
Rtn4	Dynll1	0.6731736
Cd14	Pabpc1	0.67311513
Actg1	S100a8	0.6728229
Fhl1	Fbln2	0.6728229
Tmsb4x	Txn1	0.6727645
Ndufb9	Bsg	0.6726476
LOC100047429	LOC674583	0.6725891
Acaa2	Cox5b	0.6725891
Slc25a11	Ldhb	0.6725307
Lyz2	Col4a1	0.67247224
Tuba1b	Tuba1a	0.67241377
Chchd10	Slc25a11	0.67241377
Mdh2	LOC631040	0.67235535
S100a6	Serping1	0.67235535
Ndufs3	Lmo7	0.67223847
Hadhb	Cox5b	0.67218
Tnni3	LOC631040	0.6721216
Col4a1	App	0.6721216
Esd	Msn	0.6720631
Acaa2	Cox7a2	0.6720047
Gm10221	Nnt	0.6719462
Hopx	Lpl	0.67182934
S100a8	Cebpd	0.67182934
Chchd10	Myl2	0.67182934
Postn	Anxa2	0.6717709
Gm9800	Ifitm3	0.6715956
Nnt	Pfkm	0.6715956
Ier3	Hspa1b	0.6715371
Tnni3	LOC100048613	0.67118645
Fhl2	Bsg	0.671128
Lum	Dcn	0.6710111
Atp2a2	Mdh2	0.6708942
Mdh2	LOC100048613	0.67066044
Ogdh	Sdhc	0.67066044
App	Col8a1	0.67060196
Gm10116	Ccl9	0.6702513
Eef1a1	Ccl9	0.6702513
Idh2	Ndufc1	0.6701929
Tuba1a	Tubb6	0.6701929
Col1a1	Eef1a1	0.6701344
Ndufv1	LOC631040	0.67007595
Nppb	Msn	0.67001754
LOC100046199	Dci	0.67001754
Col5a2	Plp2	0.67001754
Tuba1c	Cstb	0.66990066
Tuba1b	LOC100047501	0.6698422
Serpina3n	Cfl1	0.6697838
Myl2	Bsg	0.6697253
Tuba1b	LOC100048142	0.6697253
Gm10221	Bsg	0.6697253
Ier3	Rtn4	0.66954994
Col1a2	Col8a1	0.66943306
Fhl2	Ndufa9	0.66937464
Emp1	Hspa5	0.6691993
Lgals1	Nppa	0.6691993
App	Cfl1	0.6691993
Tmsb4x	Col8a1	0.6690824
Myh6	Gm10221	0.6690824
Spp1	Emp1	0.669024
Aco2	Cox5b	0.6689655
Rps19	Emp1	0.66890705
Ccl9	LOC100047501	0.66890705
Fhl2	Ldb3	0.66890705
Sparc	Gm9800	0.66890705
Ogdh	Ndufb9	0.66884863
Ndufa5	LOC631040	0.66884863
LOC640441	Hspa5	0.66873175
LOC100046199	Eno3	0.66861486
Ier3	Msn	0.6684395
Lyz2	Gm9800	0.66838104
Sparc	Eef1a1	0.66838104
Hmox1	Gm15887	0.6683226
Uqcrc1	Fxyd1	0.66826415
Tuba1c	Col4a1	0.66814727
Mt2	Hif1a	0.66808885
Ctgf	S100a8	0.6680304
Nnt	Pdha1	0.6680304
Cox7b	Ndufab1	0.6680304
Rps19	Timp1	0.66797197
Pdha1	Ndufab1	0.66797197
Ogdh	Cox5b	0.6679135
Myl3	BC004004	0.6678551
Mt2	Nppb	0.6678551
App	Msn	0.6677966
Dci	Ndufa9	0.6677966
LOC100047429	Aldoa	0.66773814
Fbln2	LOC100047501	0.66773814
Idh2	Ndufa5	0.6676797
Ech1	Pfkm	0.66762125
Sdhd	Slc25a11	0.66756284
Chchd10	Gm10221	0.66756284
Lpl	Sdhd	0.6675044
Mt2	Cd14	0.66744596
LOC631040	Ndufab1	0.6673875
Rps19	Fstl1	0.6672706
S100a6	Gm9800	0.6672121
Rtn4	Hspa5	0.66691995
LOC100047501	Pabpc1	0.6668615
Pygm	Dci	0.6667446
S100a8	Rbm3	0.6666862
Ctss	Spp1	0.6666862
Sdhc	Fxyd1	0.66656923
Rps19	Bgn	0.6665108
Myl3	Ldb3	0.6665108
Fhl2	Nnt	0.66645235
Sparc	Gm15887	0.6662186
Myh6	Ldb3	0.66616017
Idh2	Gm10221	0.6659848
Ctgf	Pabpc1	0.6659848
Lyz1	Plp2	0.66563416
Col1a1	Msn	0.66528344
Hspa1b	Tubb6	0.665225
Lpl	Pdha1	0.66516656
Tnni3	Pfkm	0.66516656
Ndufab1	Phyh	0.66499126
Lgals1	Spp1	0.6648743
Lyz2	Col8a1	0.6648159
Ppia	LOC640441	0.664699
Mt2	Msn	0.66458213
Ndufs2	Ndufab1	0.66458213
Gm10116	LOC100046668	0.66452366
LOC100048142	Tuba1a	0.66446525
Gm15887	Dynll1	0.6644068
Tnni3	Nnt	0.6644068
App	Fstl1	0.66434836
Ctss	Serpina3n	0.66434836
LOC100046199	Ndufv1	0.6642899
Eef1a1	Ppia	0.6640561
Fhl1	Esd	0.66399765
Ctss	Esd	0.66388077
Myl2	Ndufv1	0.66382235
Ier3	Fhl1	0.6637054
LOC100047501	Txn1	0.66347164
LOC100048142	Dynll1	0.6634132
Gpx3	C1qa	0.6634132
Cd14	Nppa	0.66329634
Ier3	Emp1	0.6631794
Sdhb	Slc25a11	0.66282874
Tuba1b	Esd	0.66282874
Ccl9	Plp2	0.66282874
Cstb	Gm9800	0.66277033
Fhl2	Eno3	0.66265345
Col5a2	Hk1	0.66265345
Hopx	Ndufb9	0.66265345
Actg1	Lyz1	0.662595
LOC100047501	Tubb6	0.662595
LOC100046199	BC004004	0.6624196
Serpina3n	Gm15887	0.6624196
Wdr92	Anxa2	0.6623612
Lpl	Cox6c	0.66230273
Serpina3n	Rps19	0.66212744
Dci	Hrc	0.6620105
Hrc	Cs	0.6619521
Fbln2	Tubb6	0.6618352
Gm10116	H2-D1	0.6618352
Ccl9	Esd	0.6618352
Lyz1	Cfl1	0.6617767
Idh2	Ndufs2	0.6617767
Aco2	Coq9	0.6617767
Ndufb3	Sdhd	0.66165984
Ech1	Phyh	0.66154295
Hspa5	Rbm3	0.66148454
LOC100046668	Cstb	0.66148454
Esd	Cfl1	0.66142607
Slc25a11	BC004004	0.66142607
Fhl2	Pfkm	0.6613676
Emp1	LOC100047501	0.6611923
Pfkm	Sdhc	0.6611923
LOC640441	Nppa	0.6611338
Dynll1	LOC100047501	0.6609585
Chchd10	Idh2	0.6609585
Tuba1c	Fhl1	0.6606078
App	Pabpc1	0.6606078
Chchd10	Ndufv1	0.66049093
Mt2	Fhl1	0.66049093
Chchd10	Cox7a2	0.66037405
Ier3	S100a11	0.66037405
Actg1	Tuba1b	0.66031563
Hspa5	Txn1	0.66031563
Nnt	Cs	0.66025716
Actg1	Gm9800	0.6600818
Nppb	LOC640441	0.6599065
Spp1	Lyz2	0.65973115
Ogdh	Hadhb	0.6596727
Spp1	Arg1	0.65961426
Col1a2	App	0.6595558
Ndufv1	Hadhb	0.6595558
Cox6a2	LOC631040	0.6594974
Spp1	Plp2	0.6594974
Gm10116	Plin2	0.6594389
Uqcrc2	Nnt	0.6594389
Tmsb4x	Tubb6	0.6593805
Atp2a2	LOC674583	0.6593805
Tnnt2	Cox7a2	0.65920514
Ogdh	Ptgds	0.6591467
Tnnt2	Cox7b	0.65908825
Ndufa5	Phyh	0.6588545
Ndufv1	Coq9	0.6586207
Serpina3n	Fbln2	0.65856224
Tuba1a	Timp1	0.6585038
Idh2	LOC674583	0.6583285
Ndufb8	Bsg	0.65827
Tuba1b	Fstl1	0.6582116
Uqcrq	Dci	0.6582116
Eef1a1	Rbm3	0.6581531
Fhl1	Plp2	0.6581531
Ctgf	Txn1	0.6580947
Ldb3	Phyh	0.6580947
Ccl9	S100a8	0.657744
Hmox1	Tuba1b	0.6576856
Eef1a1	H2-Q7	0.6576271
Tmsb4x	Hspa5	0.6575687
Tuba1c	Hmox1	0.6575102
Gm10221	Cox7a2	0.6575102
Hadhb	Hopx	0.6574518
Fabp3	Acadm	0.65727645
Anxa2	Cd14	0.65727645
Fhl2	Ndufb3	0.6571011
Hadhb	Pdha1	0.6570427
Col5a2	Gm10116	0.6570427
Lgals1	App	0.6570427
Sparc	LOC100047501	0.6570427
Ndufb9	Slc25a11	0.6569842
Serpina3n	Fstl1	0.6569842
Fhl1	Hmox1	0.6568673
Rbm3	Ctsl	0.6568673
Fbln2	Plin2	0.6568089
Bgn	Dynll1	0.6568089
Dci	LOC674583	0.6568089
Eef1a1	Hif1a	0.65675044
Acadm	Pdha1	0.65675044
Cox7a1	Ndufa5	0.65663356
Hrc	LOC674583	0.65663356
Col1a1	Cd14	0.6565167
Nnt	Ldhb	0.6564582
Ndufs2	Sdhd	0.6562244
Myh6	Sdhc	0.6560491
Hadhb	Ndufa7	0.6560491
Atp2a2	LOC631040	0.6559322
Ctss	B2m	0.6558153
Ndufc1	Ndufs2	0.6557569
Pygm	Pgam2	0.6556984
2010107E04Rik	Cs	0.65564
Myl2	Tnnt2	0.65564
Ptgds	Coq9	0.65552306
Tmsb4x	Col1a2	0.6554062
Sparc	S100a6	0.65534776
Ccl9	Plin2	0.65534776
S100a11	LOC100046668	0.6552893
Uqcrq	LOC100048613	0.6551724
Ndufb9	Ndufs2	0.655114
Spp1	Tpm4	0.6550555
Ndufa9	BC004004	0.65499705
Sparc	Nppa	0.65488017
Postn	Txn1	0.65482175
B2m	Lum	0.65482175
Fhl2	Pygm	0.65470487
Aco2	Pygm	0.6546464
LOC100047429	Nnt	0.654588
Tuba1b	Bgn	0.65447104
Uqcrc2	2010107E04Rik	0.65447104
LOC631040	Cox5b	0.6544126
[truncated: 5,298 more rows]
