# Supplementary material for: Analysis of a gene co-expression network establishes robust association between Col5a2 and ischemic heart disease
Source: BMC Med Genomics. 2013 Apr 10;6:13. doi: 10.1186/1755-8794-6-13 (PMC3637268; doi:10.1186/1755-8794-6-13)
Supplement: Additional file 5 — Examples of top-ranked candidate communities. [file 1755-8794-6-13-S5.txt]

Candidate module (ID 2):
Emp1
Actg1
Col4a1
Emp1
Tpm4
S100a11
Col5a2
Rtn4
Msn
Cfl1
Cstb
Hif1a
Pabpc1
Compactess:	29.17	q:	0
Candidate module (ID 12):
Actg1
S100a11
Emp1
Tpm4
Col4a1
Msn
Cfl1
Hif1a
Rtn4
Cstb
Compactess:	27.96	q:	0
Candidate module (ID 17):
Rtn4
S100a6
Msn
S100a11
Ctgf
Emp1
Cstb
Serpina3n
Ctss
Ccl9
Anxa2
Ppia
Rbm3
Tpm4
Col4a1
Timp1
Compactess:	28.23	q:	0
Candidate module (ID 20):
Bgn
Col5a2
Ctss
Tmsb4x
Emp1
Col1a1
Col4a1
Ifitm3
Nppa
Tpm4
Gm15887
Lyz2
Cstb
Postn
LOC100048142
Compactess:	30.82	q:	0
Candidate module (ID 28):
S100a11
Rtn4
S100a6
Col5a2
Anxa2
Emp1
Ctgf
Msn
Rbm3
Tpm4
Pabpc1
Cstb
Col4a1
Ccl9
Txn1
Compactess:	35.72	q:	0
